# Supplementary material for: Coupling S-adenosylmethionine–dependent methylation to growth: Design and uses
Source: PLoS Biol. 2019 Mar 11;17(3):e2007050. doi: 10.1371/journal.pbio.2007050 (PMC6411097; doi:10.1371/journal.pbio.2007050)
Supplement: S1 Data — (XLSX) [file pbio.2007050.s006.xlsx]

## Sheet: Fig 2
Pnmt In vivo kinetic activity
	actvity mg SYN/g dry weight
time, h	wild type	F214L	wild type, SD	F214L, SD
3	0	1.84411	0	0.200525
4	0.599041	4.5856	0.0608457	0.376155
5	2.90228	7.53525	0.15403	0.386269
6	4.2647	10.3141	0.0829481	0.429545
Asmt In vivo kinetic activity
	actvity mg melatonin/g dry weight
time, h	A258E	G260D	T272A	wild type	A258E, SD	G260D, SD	T272A, SD	wild type, SD
3	24.23	18.09	20.42	9.87	1.16	0.19	0.23	0.01
4	25.73	18.41	19.71	10.29	0.4	0.14	1.18	0.2
5	26.97	13.44	19.84	10.9	1.47	2.31	2.02	0.65
6	27.26	15.77	20.89	10.64	2.43	1.62	0.82	0.77
Aanat In vivo kinetic activity
	actvity mg AcHT/g dry weight
time, h	wild type	D63G	wild type, SD	D63G,SD
3	12.97	27.37	2.4	0.63
4	13.02	28.35	0.44	0.42
5	14.46	28.79	0.25	0.28
6	18.31	33.13	0.54	0.77
growth of Comt strains
time, h	PCA(+), OD	PCA(-), OD
2	0.076	0.045
3	0.128	0.045
4	0.26	0.046
5	0.473	0.046
6	0.596	0.044
Inhibitor assay with Comt inhibitors
without homocysteine
Entacapone (μg/l)	Entacapone nM	OD(6h)	std
4000	13114.8	0.036	0.003
2000	6557.38	0.037	0.005
1000	3278.69	0.077	0.005
500	1639.34	0.136	0.009
250	819.672	0.215	0.01
125	409.836	0.281	0.008
62.5	204.918	0.318	0.008
31.25	102.459	0.34	0.005
15.625	51.2295	0.34	0.006
Tolcapone (μg/l)	Tolcapone nM	OD (6h)	std
2000	7326.01	0.029	0.003
1000	3663	0.035	0.002
500	1831.5	0.055	0.004
250	915.751	0.102	0.005
125	457.875	0.18	0.008
62.5	228.938	0.272	0.006
31.25	114.469	0.332	0.006
15.625	57.2344	0.34	0.006
with homocysteine
Entacapone (μg/l)	Entacapone nM	OD(6h)	std
4000	13114.8	0.581	0.004
2000	6557.38	0.582	0.003
1000	3278.69	0.597	0.007
500	1639.34	0.582	0.015
250	819.672	0.588	0.016
125	409.836	0.585	0.004
62.5	204.918	0.586	0.005
31.25	102.459	0.575	0.002
15.625	51.2295	0.575	0.002
Tolcapone (μg/l)	Tolcapone nM	OD (6h)	std
2000	7326.01	0.587	0.01
1000	3663	0.578	0.017
500	1831.5	0.585	0.006
250	915.751	0.577	0.004
125	457.875	0.588	0.002
62.5	228.938	0.585	0.002
31.25	114.469	0.583	0.002
15.625	57.2344	0.577	0.004

## Sheet: Fig 3
The numbering -#1 to -#6 refers to the replicate of the S. cerevisiae strain.
Well content		SCAH134-#1 in MET	SCAH134-#1 in MET+THEO	SCAH138-#1 in MET	SCAH138-#1 in MET+THEO	SCAH134-#1 in MET	SCAH134-#1 in MET+THEO	SCAH138-#1 in MET	SCAH138-#1 in MET+THEO	SCAH134-#2 in MET	SCAH134-#2 in MET+THEO	SCAH138-#2 in MET	SCAH138-#2 in MET+THEO	SCAH134-#2 in MET	SCAH134-#2 in MET+THEO	SCAH138-#2 in MET	SCAH138-#2 in MET+THEO	SCAH134-#3 in MET	SCAH134-#3 in MET+THEO	SCAH138-#3 in MET	SCAH138-#3 in MET+THEO	SCAH134-#3 in MET	SCAH134-#3 in MET+THEO	SCAH138-#3 in MET	SCAH138-#3 in MET+THEO	SCAH134-#4 in MET	SCAH134-#4 in MET+THEO	SCAH138-#4 in MET	SCAH138-#4 in MET+THEO	SCAH134-#4 in MET	SCAH134-#4 in MET+THEO	SCAH138-#4 in MET	SCAH138-#4 in MET+THEO	SCAH134-#5 in MET	SCAH134-#5 in MET+THEO	SCAH138-#5 in MET	SCAH138-#5 in MET+THEO	SCAH134-#5 in MET	SCAH134-#5 in MET+THEO	SCAH138-#5 in MET	SCAH138-#5 in MET+THEO	SCAH134-#6 in MET	SCAH134-#6 in MET+THEO	SCAH138-#6 in MET	SCAH138-#6 in MET+THEO	SCAH134-#6 in MET	SCAH134-#6 in MET+THEO	SCAH138-#6 in MET	SCAH138-#6 in MET+THEO
Time	T° 630	B2	B3	B4	B5	B8	B9	B10	B11	C2	C3	C4	C5	C8	C9	C10	C11	D2	D3	D4	D5	D8	D9	D10	D11	E2	E3	E4	E5	E8	E9	E10	E11	F2	F3	F4	F5	F8	F9	F10	F11	G2	G3	G4	G5	G8	G9	G10	G11
00:00:00	30	0.087	0.087	0.088	0.086	0.093	0.096	0.1	0.102	0.086	0.087	0.086	0.083	0.092	0.093	0.097	0.098	0.085	0.086	0.087	0.087	0.093	0.099	0.097	0.1	0.087	0.09	0.088	0.087	0.098	0.103	0.103	0.108	0.084	0.086	0.084	0.083	0.09	0.096	0.092	0.107	0.084	0.084	0.087	0.087	0.091	0.094	0.098	0.107
00:30:00	30	0.087	0.087	0.088	0.086	0.093	0.095	0.099	0.102	0.086	0.087	0.085	0.083	0.092	0.092	0.097	0.1	0.085	0.085	0.086	0.087	0.092	0.099	0.096	0.1	0.087	0.09	0.088	0.087	0.098	0.103	0.103	0.108	0.084	0.086	0.084	0.083	0.09	0.096	0.091	0.107	0.084	0.084	0.087	0.087	0.091	0.093	0.098	0.108
01:00:00	30.3	0.087	0.087	0.088	0.086	0.093	0.096	0.099	0.102	0.085	0.087	0.085	0.083	0.092	0.092	0.097	0.1	0.084	0.085	0.087	0.087	0.092	0.098	0.096	0.1	0.087	0.09	0.088	0.087	0.097	0.103	0.103	0.108	0.084	0.085	0.084	0.083	0.089	0.095	0.092	0.107	0.084	0.084	0.087	0.087	0.092	0.094	0.098	0.107
01:30:00	30.5	0.086	0.087	0.088	0.086	0.092	0.095	0.099	0.102	0.085	0.087	0.085	0.083	0.092	0.092	0.097	0.099	0.084	0.085	0.086	0.087	0.092	0.099	0.096	0.1	0.086	0.09	0.088	0.087	0.097	0.102	0.102	0.108	0.084	0.085	0.084	0.083	0.089	0.095	0.091	0.106	0.084	0.084	0.087	0.087	0.091	0.093	0.098	0.107
02:00:00	30.6	0.087	0.087	0.088	0.086	0.092	0.095	0.099	0.102	0.085	0.087	0.085	0.083	0.091	0.092	0.098	0.099	0.084	0.085	0.086	0.087	0.092	0.099	0.097	0.1	0.087	0.09	0.088	0.087	0.098	0.103	0.103	0.108	0.084	0.085	0.084	0.083	0.089	0.095	0.091	0.106	0.084	0.084	0.087	0.087	0.091	0.093	0.098	0.107
02:30:00	30.6	0.087	0.087	0.088	0.086	0.092	0.095	0.098	0.102	0.085	0.087	0.085	0.083	0.091	0.092	0.097	0.099	0.084	0.085	0.086	0.087	0.092	0.099	0.097	0.1	0.086	0.09	0.088	0.087	0.097	0.103	0.103	0.11	0.084	0.085	0.084	0.083	0.089	0.095	0.091	0.106	0.084	0.084	0.087	0.087	0.091	0.094	0.097	0.107
03:00:00	30.6	0.087	0.088	0.088	0.086	0.094	0.096	0.098	0.102	0.085	0.087	0.085	0.083	0.091	0.092	0.096	0.099	0.084	0.085	0.087	0.087	0.092	0.098	0.096	0.1	0.087	0.09	0.088	0.087	0.097	0.102	0.103	0.107	0.084	0.085	0.084	0.083	0.089	0.095	0.092	0.106	0.084	0.084	0.087	0.087	0.09	0.093	0.098	0.107
03:30:00	30.6	0.087	0.088	0.088	0.086	0.094	0.096	0.099	0.101	0.086	0.087	0.085	0.083	0.091	0.092	0.098	0.099	0.084	0.086	0.087	0.087	0.092	0.098	0.097	0.1	0.087	0.09	0.088	0.088	0.098	0.103	0.104	0.107	0.084	0.086	0.084	0.083	0.089	0.095	0.092	0.106	0.084	0.084	0.087	0.087	0.092	0.093	0.098	0.107
04:00:00	30.7	0.087	0.088	0.088	0.086	0.094	0.096	0.099	0.102	0.086	0.087	0.085	0.083	0.092	0.092	0.1	0.099	0.085	0.086	0.087	0.088	0.092	0.099	0.097	0.1	0.087	0.09	0.089	0.088	0.097	0.103	0.104	0.108	0.084	0.086	0.085	0.083	0.089	0.095	0.092	0.106	0.084	0.084	0.087	0.087	0.092	0.094	0.098	0.107
04:30:00	30.7	0.088	0.088	0.088	0.086	0.094	0.096	0.099	0.102	0.086	0.088	0.085	0.083	0.092	0.092	0.102	0.098	0.085	0.086	0.087	0.088	0.093	0.099	0.097	0.101	0.087	0.09	0.089	0.088	0.097	0.103	0.104	0.108	0.085	0.086	0.085	0.084	0.089	0.095	0.092	0.107	0.084	0.085	0.087	0.087	0.092	0.094	0.098	0.106
05:00:00	30.7	0.089	0.089	0.088	0.086	0.095	0.097	0.099	0.102	0.086	0.088	0.085	0.084	0.092	0.093	0.097	0.098	0.085	0.087	0.088	0.088	0.093	0.099	0.098	0.101	0.087	0.091	0.09	0.089	0.097	0.103	0.104	0.108	0.084	0.086	0.085	0.084	0.089	0.095	0.092	0.107	0.084	0.085	0.087	0.088	0.091	0.094	0.098	0.107
05:30:00	30.6	0.089	0.09	0.089	0.087	0.095	0.097	0.099	0.103	0.086	0.088	0.085	0.084	0.092	0.093	0.102	0.099	0.085	0.088	0.088	0.088	0.093	0.099	0.098	0.101	0.087	0.091	0.09	0.089	0.097	0.103	0.105	0.109	0.085	0.087	0.085	0.084	0.089	0.095	0.093	0.107	0.085	0.085	0.088	0.088	0.091	0.094	0.098	0.107
06:00:00	30.6	0.09	0.091	0.089	0.087	0.096	0.098	0.099	0.104	0.087	0.089	0.086	0.084	0.092	0.093	0.1	0.099	0.086	0.089	0.088	0.089	0.093	0.1	0.098	0.101	0.088	0.092	0.091	0.09	0.098	0.104	0.105	0.109	0.085	0.087	0.085	0.084	0.09	0.096	0.093	0.107	0.085	0.086	0.088	0.088	0.091	0.094	0.099	0.106
06:30:00	30.5	0.09	0.091	0.089	0.087	0.096	0.098	0.1	0.103	0.087	0.089	0.086	0.084	0.092	0.094	0.104	0.099	0.086	0.088	0.089	0.09	0.094	0.1	0.098	0.102	0.089	0.092	0.092	0.091	0.098	0.104	0.106	0.11	0.085	0.088	0.086	0.085	0.09	0.096	0.093	0.107	0.085	0.086	0.089	0.089	0.091	0.095	0.099	0.108
07:00:00	30.5	0.092	0.093	0.09	0.088	0.097	0.099	0.1	0.104	0.087	0.09	0.086	0.085	0.093	0.094	0.097	0.099	0.087	0.089	0.09	0.09	0.094	0.101	0.099	0.103	0.089	0.093	0.093	0.092	0.098	0.105	0.107	0.111	0.086	0.088	0.086	0.085	0.09	0.097	0.094	0.108	0.085	0.087	0.089	0.089	0.092	0.095	0.1	0.108
07:30:00	30.4	0.092	0.094	0.09	0.088	0.097	0.101	0.1	0.104	0.087	0.091	0.087	0.085	0.092	0.095	0.097	0.099	0.087	0.09	0.09	0.091	0.094	0.101	0.099	0.103	0.089	0.094	0.093	0.093	0.098	0.106	0.107	0.113	0.086	0.089	0.086	0.086	0.09	0.097	0.094	0.108	0.086	0.088	0.09	0.09	0.092	0.096	0.1	0.108
08:00:00	30.4	0.094	0.096	0.091	0.089	0.098	0.101	0.102	0.105	0.088	0.092	0.087	0.085	0.093	0.095	0.097	0.1	0.088	0.094	0.091	0.091	0.095	0.102	0.1	0.104	0.09	0.095	0.095	0.094	0.098	0.106	0.108	0.111	0.087	0.09	0.087	0.086	0.091	0.098	0.095	0.109	0.087	0.089	0.09	0.09	0.092	0.097	0.1	0.107
08:30:00	30.4	0.095	0.098	0.091	0.09	0.098	0.104	0.101	0.106	0.088	0.093	0.088	0.086	0.093	0.096	0.103	0.1	0.088	0.092	0.092	0.092	0.095	0.104	0.101	0.104	0.09	0.097	0.096	0.095	0.099	0.108	0.109	0.112	0.087	0.091	0.088	0.087	0.092	0.1	0.095	0.109	0.087	0.09	0.091	0.091	0.093	0.098	0.101	0.107
09:00:00	30.4	0.094	0.099	0.092	0.09	0.099	0.105	0.103	0.107	0.089	0.095	0.088	0.086	0.094	0.097	0.098	0.1	0.089	0.094	0.093	0.093	0.096	0.104	0.101	0.106	0.091	0.098	0.097	0.096	0.1	0.108	0.109	0.113	0.088	0.092	0.089	0.088	0.092	0.1	0.096	0.11	0.087	0.092	0.092	0.091	0.093	0.098	0.101	0.108
09:30:00	30.4	0.095	0.102	0.092	0.091	0.1	0.107	0.104	0.108	0.09	0.097	0.089	0.087	0.095	0.099	0.098	0.1	0.09	0.096	0.094	0.094	0.096	0.106	0.102	0.106	0.092	0.101	0.098	0.097	0.1	0.11	0.11	0.115	0.089	0.094	0.089	0.088	0.093	0.103	0.096	0.11	0.088	0.093	0.093	0.092	0.094	0.1	0.102	0.108
10:00:00	30.3	0.097	0.105	0.093	0.092	0.1	0.11	0.104	0.106	0.09	0.099	0.09	0.087	0.095	0.1	0.099	0.101	0.091	0.098	0.095	0.095	0.097	0.108	0.103	0.107	0.093	0.103	0.099	0.098	0.101	0.112	0.111	0.116	0.09	0.096	0.09	0.089	0.093	0.104	0.097	0.111	0.089	0.095	0.093	0.093	0.095	0.102	0.102	0.109
10:30:00	30.2	0.098	0.109	0.094	0.092	0.102	0.113	0.105	0.105	0.091	0.101	0.09	0.088	0.096	0.102	0.099	0.101	0.092	0.1	0.096	0.096	0.099	0.11	0.104	0.108	0.093	0.105	0.101	0.1	0.101	0.114	0.113	0.116	0.09	0.098	0.091	0.09	0.094	0.106	0.1	0.111	0.09	0.097	0.095	0.093	0.095	0.103	0.103	0.11
11:00:00	30.2	0.099	0.114	0.095	0.093	0.104	0.118	0.105	0.109	0.092	0.105	0.091	0.089	0.097	0.105	0.1	0.103	0.092	0.103	0.097	0.097	0.099	0.113	0.105	0.11	0.094	0.109	0.103	0.101	0.102	0.117	0.116	0.118	0.091	0.1	0.092	0.09	0.095	0.108	0.098	0.112	0.091	0.1	0.096	0.095	0.096	0.106	0.103	0.11
11:30:00	30.2	0.102	0.119	0.095	0.094	0.105	0.123	0.105	0.109	0.093	0.11	0.091	0.09	0.097	0.108	0.1	0.103	0.093	0.107	0.098	0.098	0.1	0.116	0.107	0.113	0.095	0.112	0.105	0.104	0.102	0.12	0.119	0.121	0.092	0.102	0.093	0.091	0.097	0.111	0.1	0.113	0.091	0.102	0.097	0.096	0.097	0.108	0.105	0.113
12:00:00	30.2	0.103	0.129	0.097	0.095	0.108	0.129	0.106	0.111	0.093	0.114	0.092	0.09	0.099	0.112	0.101	0.104	0.094	0.111	0.1	0.1	0.101	0.121	0.109	0.112	0.096	0.117	0.108	0.107	0.103	0.125	0.123	0.124	0.092	0.105	0.094	0.092	0.098	0.113	0.1	0.114	0.092	0.106	0.098	0.097	0.098	0.111	0.106	0.113
12:30:00	30.2	0.106	0.147	0.098	0.096	0.111	0.135	0.108	0.111	0.094	0.119	0.093	0.091	0.099	0.117	0.101	0.104	0.095	0.116	0.102	0.102	0.102	0.126	0.111	0.116	0.097	0.122	0.114	0.114	0.104	0.13	0.133	0.129	0.093	0.109	0.094	0.093	0.1	0.116	0.102	0.115	0.093	0.11	0.099	0.098	0.099	0.116	0.107	0.114
13:00:00	30.3	0.108	0.155	0.099	0.098	0.115	0.141	0.109	0.113	0.095	0.13	0.094	0.092	0.1	0.123	0.103	0.105	0.096	0.124	0.104	0.105	0.104	0.132	0.115	0.119	0.098	0.131	0.141	0.147	0.105	0.135	0.137	0.151	0.095	0.113	0.097	0.094	0.1	0.12	0.104	0.118	0.094	0.114	0.1	0.099	0.1	0.121	0.108	0.114
13:30:00	30.3	0.114	0.166	0.101	0.099	0.117	0.152	0.112	0.117	0.096	0.137	0.096	0.093	0.101	0.129	0.104	0.106	0.098	0.147	0.108	0.109	0.106	0.139	0.123	0.121	0.1	0.149	0.147	0.157	0.106	0.143	0.142	0.165	0.096	0.129	0.097	0.096	0.102	0.126	0.106	0.122	0.094	0.129	0.102	0.1	0.101	0.128	0.11	0.115
14:00:00	30.2	0.122	0.18	0.103	0.101	0.123	0.164	0.115	0.119	0.097	0.15	0.096	0.094	0.102	0.137	0.105	0.107	0.1	0.151	0.122	0.123	0.108	0.147	0.128	0.13	0.101	0.157	0.155	0.17	0.107	0.151	0.149	0.169	0.097	0.139	0.099	0.098	0.104	0.134	0.109	0.123	0.096	0.141	0.103	0.103	0.102	0.135	0.114	0.118
14:30:00	30.2	0.132	0.191	0.106	0.104	0.128	0.178	0.118	0.12	0.1	0.164	0.098	0.096	0.104	0.147	0.107	0.11	0.102	0.161	0.141	0.145	0.111	0.157	0.138	0.137	0.103	0.167	0.161	0.175	0.108	0.16	0.158	0.192	0.099	0.146	0.102	0.101	0.106	0.141	0.112	0.122	0.097	0.148	0.106	0.106	0.105	0.141	0.117	0.12
15:00:00	30.2	0.136	0.213	0.11	0.11	0.134	0.195	0.121	0.124	0.102	0.177	0.1	0.098	0.107	0.157	0.111	0.11	0.104	0.174	0.151	0.161	0.116	0.167	0.14	0.154	0.105	0.18	0.166	0.186	0.11	0.17	0.164	0.212	0.101	0.155	0.105	0.104	0.11	0.149	0.118	0.126	0.099	0.154	0.109	0.113	0.107	0.149	0.122	0.129
15:30:00	30.2	0.144	0.24	0.117	0.12	0.141	0.213	0.125	0.133	0.103	0.192	0.104	0.102	0.109	0.17	0.114	0.112	0.11	0.181	0.16	0.171	0.12	0.182	0.145	0.172	0.108	0.194	0.183	0.19	0.112	0.185	0.187	0.227	0.105	0.169	0.129	0.125	0.113	0.158	0.124	0.139	0.101	0.166	0.133	0.139	0.11	0.167	0.129	0.151
16:00:00	30.2	0.154	0.258	0.125	0.127	0.15	0.235	0.13	0.137	0.107	0.213	0.11	0.108	0.112	0.189	0.124	0.114	0.14	0.205	0.164	0.181	0.124	0.2	0.154	0.19	0.134	0.209	0.186	0.209	0.114	0.202	0.189	0.237	0.131	0.182	0.14	0.148	0.116	0.173	0.129	0.153	0.104	0.177	0.147	0.16	0.115	0.188	0.133	0.162
16:30:00	30.2	0.162	0.288	0.137	0.142	0.162	0.258	0.135	0.139	0.125	0.236	0.124	0.124	0.116	0.208	0.131	0.12	0.146	0.215	0.173	0.188	0.132	0.22	0.179	0.207	0.147	0.22	0.206	0.196	0.118	0.222	0.197	0.236	0.136	0.187	0.151	0.158	0.122	0.19	0.135	0.156	0.131	0.196	0.155	0.17	0.123	0.207	0.139	0.157
17:00:00	30.2	0.179	0.323	0.149	0.159	0.174	0.29	0.142	0.147	0.135	0.262	0.134	0.14	0.12	0.234	0.136	0.128	0.152	0.241	0.166	0.196	0.144	0.241	0.186	0.228	0.153	0.259	0.225	0.238	0.124	0.243	0.215	0.217	0.144	0.21	0.158	0.168	0.136	0.206	0.142	0.172	0.136	0.224	0.158	0.179	0.131	0.224	0.144	0.163
17:30:00	30.2	0.187	0.363	0.159	0.17	0.189	0.319	0.151	0.168	0.142	0.29	0.146	0.155	0.126	0.257	0.139	0.14	0.143	0.271	0.2	0.227	0.158	0.262	0.183	0.24	0.156	0.269	0.216	0.229	0.127	0.264	0.235	0.235	0.147	0.234	0.165	0.176	0.146	0.227	0.147	0.184	0.142	0.238	0.166	0.188	0.148	0.245	0.154	0.182
18:00:00	30.2	0.206	0.406	0.169	0.186	0.207	0.358	0.162	0.178	0.135	0.326	0.156	0.169	0.133	0.287	0.142	0.157	0.159	0.307	0.19	0.223	0.173	0.292	0.196	0.221	0.152	0.309	0.243	0.24	0.138	0.294	0.26	0.257	0.151	0.248	0.172	0.182	0.159	0.242	0.168	0.203	0.145	0.259	0.17	0.191	0.161	0.268	0.169	0.205
18:30:00	30.2	0.224	0.453	0.18	0.201	0.226	0.406	0.176	0.193	0.144	0.368	0.166	0.181	0.142	0.321	0.152	0.171	0.169	0.348	0.243	0.21	0.182	0.326	0.216	0.22	0.163	0.345	0.272	0.268	0.144	0.326	0.288	0.282	0.161	0.279	0.169	0.194	0.172	0.269	0.17	0.218	0.147	0.29	0.185	0.209	0.173	0.289	0.169	0.223
19:00:00	30.3	0.258	0.503	0.201	0.215	0.247	0.436	0.19	0.204	0.158	0.417	0.179	0.188	0.152	0.356	0.166	0.19	0.187	0.388	0.222	0.222	0.201	0.361	0.236	0.244	0.172	0.389	0.306	0.3	0.163	0.364	0.319	0.303	0.169	0.318	0.2	0.212	0.18	0.296	0.177	0.222	0.152	0.33	0.193	0.221	0.184	0.32	0.179	0.232
19:30:00	30.4	0.284	0.525	0.211	0.226	0.274	0.461	0.207	0.22	0.165	0.46	0.178	0.204	0.162	0.399	0.181	0.207	0.194	0.432	0.247	0.249	0.213	0.409	0.261	0.263	0.188	0.438	0.343	0.337	0.18	0.407	0.354	0.332	0.174	0.357	0.21	0.193	0.198	0.331	0.194	0.205	0.161	0.371	0.203	0.208	0.187	0.356	0.194	0.215
20:00:00	30.4	0.307	0.544	0.208	0.238	0.301	0.484	0.227	0.225	0.18	0.495	0.195	0.206	0.176	0.423	0.173	0.215	0.213	0.48	0.276	0.278	0.204	0.457	0.29	0.281	0.196	0.481	0.383	0.376	0.196	0.452	0.394	0.366	0.194	0.401	0.205	0.213	0.182	0.368	0.213	0.217	0.171	0.414	0.223	0.216	0.197	0.398	0.213	0.217
20:30:00	30.4	0.346	0.554	0.24	0.234	0.338	0.499	0.25	0.243	0.205	0.519	0.215	0.22	0.192	0.45	0.187	0.217	0.228	0.52	0.308	0.314	0.219	0.498	0.323	0.307	0.202	0.52	0.424	0.419	0.207	0.472	0.441	0.404	0.203	0.442	0.22	0.219	0.195	0.411	0.235	0.235	0.184	0.459	0.234	0.231	0.208	0.444	0.233	0.232
21:00:00	30.3	0.386	0.565	0.263	0.26	0.377	0.512	0.277	0.27	0.206	0.529	0.2	0.205	0.208	0.475	0.206	0.205	0.238	0.542	0.349	0.349	0.238	0.497	0.36	0.341	0.238	0.546	0.47	0.463	0.221	0.497	0.486	0.452	0.223	0.477	0.239	0.249	0.212	0.458	0.26	0.25	0.187	0.493	0.263	0.259	0.204	0.481	0.257	0.253
21:30:00	30.3	0.433	0.574	0.293	0.289	0.419	0.525	0.307	0.294	0.227	0.54	0.223	0.227	0.223	0.489	0.226	0.221	0.261	0.552	0.393	0.388	0.265	0.512	0.403	0.377	0.259	0.558	0.498	0.487	0.215	0.517	0.511	0.494	0.25	0.498	0.273	0.273	0.235	0.485	0.288	0.273	0.233	0.512	0.294	0.287	0.22	0.506	0.287	0.277
22:00:00	30.3	0.481	0.589	0.328	0.326	0.462	0.539	0.34	0.322	0.241	0.551	0.244	0.245	0.245	0.5	0.251	0.237	0.286	0.567	0.44	0.436	0.285	0.527	0.451	0.418	0.28	0.574	0.522	0.505	0.219	0.528	0.538	0.522	0.258	0.513	0.304	0.305	0.259	0.508	0.322	0.299	0.23	0.528	0.327	0.32	0.238	0.521	0.32	0.305
22:30:00	30.3	0.519	0.597	0.365	0.362	0.474	0.553	0.38	0.354	0.268	0.563	0.274	0.274	0.268	0.51	0.278	0.26	0.322	0.575	0.483	0.48	0.318	0.541	0.49	0.469	0.285	0.584	0.537	0.526	0.232	0.539	0.546	0.538	0.284	0.527	0.34	0.34	0.281	0.52	0.359	0.332	0.261	0.538	0.365	0.362	0.262	0.533	0.357	0.339
23:00:00	30.4	0.536	0.605	0.403	0.403	0.494	0.558	0.425	0.374	0.299	0.577	0.311	0.31	0.296	0.489	0.31	0.286	0.361	0.584	0.51	0.509	0.356	0.549	0.517	0.508	0.324	0.593	0.545	0.534	0.252	0.546	0.555	0.557	0.317	0.536	0.378	0.377	0.312	0.53	0.4	0.368	0.277	0.551	0.403	0.401	0.286	0.544	0.4	0.377
23:30:00	30.3	0.563	0.61	0.451	0.447	0.506	0.561	0.466	0.415	0.334	0.588	0.346	0.344	0.33	0.495	0.344	0.316	0.404	0.595	0.528	0.531	0.4	0.556	0.534	0.532	0.369	0.603	0.555	0.55	0.277	0.554	0.561	0.566	0.356	0.543	0.418	0.421	0.349	0.535	0.446	0.411	0.318	0.56	0.449	0.449	0.317	0.55	0.448	0.424
1 day, 0:00:00	30.3	0.572	0.606	0.487	0.475	0.518	0.556	0.498	0.457	0.374	0.583	0.386	0.386	0.37	0.504	0.384	0.347	0.449	0.603	0.545	0.544	0.445	0.558	0.546	0.551	0.413	0.616	0.562	0.557	0.299	0.563	0.566	0.574	0.399	0.554	0.461	0.461	0.393	0.546	0.483	0.457	0.363	0.572	0.478	0.481	0.354	0.565	0.484	0.471
1 day, 0:30:00	30.5	0.583	0.603	0.502	0.503	0.529	0.561	0.517	0.487	0.421	0.585	0.432	0.429	0.41	0.505	0.428	0.392	0.49	0.609	0.555	0.554	0.483	0.562	0.553	0.561	0.455	0.625	0.566	0.557	0.332	0.569	0.573	0.583	0.44	0.562	0.487	0.487	0.436	0.551	0.504	0.489	0.397	0.58	0.506	0.507	0.399	0.573	0.504	0.5
1 day, 1:00:00	30.6	0.585	0.598	0.523	0.517	0.54	0.565	0.509	0.502	0.462	0.596	0.467	0.457	0.43	0.504	0.465	0.436	0.514	0.61	0.565	0.561	0.506	0.567	0.561	0.569	0.496	0.625	0.569	0.558	0.369	0.572	0.574	0.59	0.471	0.568	0.504	0.496	0.467	0.558	0.52	0.519	0.442	0.584	0.52	0.525	0.447	0.578	0.522	0.522
1 day, 1:30:00	30.6	0.583	0.596	0.53	0.53	0.545	0.548	0.515	0.517	0.489	0.6	0.493	0.483	0.451	0.51	0.489	0.471	0.536	0.61	0.568	0.571	0.524	0.572	0.564	0.576	0.528	0.623	0.566	0.564	0.41	0.576	0.575	0.593	0.487	0.572	0.518	0.507	0.487	0.562	0.532	0.54	0.473	0.581	0.526	0.535	0.476	0.581	0.533	0.538
1 day, 2:00:00	30.6	0.581	0.594	0.538	0.539	0.55	0.543	0.524	0.526	0.507	0.6	0.507	0.504	0.469	0.518	0.503	0.491	0.553	0.612	0.573	0.576	0.536	0.574	0.569	0.583	0.546	0.627	0.567	0.565	0.443	0.585	0.578	0.594	0.501	0.568	0.525	0.522	0.502	0.562	0.541	0.555	0.498	0.583	0.54	0.544	0.495	0.579	0.541	0.552
1 day, 2:30:00	30.6	0.583	0.593	0.545	0.533	0.552	0.553	0.535	0.533	0.522	0.6	0.516	0.516	0.486	0.523	0.511	0.506	0.559	0.61	0.575	0.578	0.549	0.579	0.573	0.588	0.558	0.624	0.568	0.567	0.475	0.596	0.581	0.599	0.512	0.567	0.534	0.537	0.514	0.561	0.547	0.56	0.511	0.586	0.543	0.553	0.511	0.581	0.548	0.56
1 day, 3:00:00	30.6	0.573	0.593	0.553	0.536	0.561	0.557	0.542	0.54	0.527	0.598	0.524	0.522	0.497	0.524	0.522	0.517	0.57	0.606	0.577	0.577	0.539	0.583	0.573	0.59	0.572	0.624	0.57	0.567	0.496	0.593	0.578	0.6	0.519	0.567	0.542	0.536	0.52	0.565	0.552	0.565	0.523	0.587	0.55	0.563	0.522	0.584	0.554	0.567
1 day, 3:30:00	30.6	0.578	0.593	0.558	0.541	0.564	0.564	0.546	0.545	0.537	0.593	0.531	0.53	0.506	0.527	0.529	0.524	0.575	0.605	0.578	0.578	0.544	0.586	0.576	0.589	0.579	0.621	0.571	0.568	0.517	0.587	0.58	0.602	0.526	0.569	0.545	0.546	0.513	0.565	0.557	0.566	0.532	0.584	0.552	0.566	0.529	0.582	0.558	0.57
1 day, 4:00:00	30.7	0.578	0.597	0.561	0.553	0.566	0.57	0.548	0.547	0.546	0.592	0.536	0.537	0.51	0.532	0.535	0.53	0.585	0.602	0.58	0.579	0.548	0.595	0.576	0.593	0.588	0.621	0.569	0.568	0.526	0.584	0.579	0.602	0.531	0.567	0.547	0.551	0.516	0.566	0.559	0.573	0.541	0.587	0.551	0.565	0.536	0.583	0.56	0.572
1 day, 4:30:00	30.7	0.581	0.597	0.56	0.557	0.567	0.573	0.554	0.559	0.556	0.589	0.542	0.544	0.518	0.537	0.539	0.536	0.586	0.602	0.582	0.579	0.547	0.593	0.577	0.595	0.592	0.62	0.569	0.567	0.54	0.59	0.579	0.602	0.534	0.564	0.546	0.548	0.518	0.565	0.561	0.574	0.546	0.583	0.552	0.565	0.542	0.583	0.562	0.574
1 day, 5:00:00	30.7	0.581	0.597	0.559	0.56	0.566	0.576	0.555	0.565	0.559	0.59	0.547	0.542	0.519	0.542	0.54	0.54	0.582	0.603	0.583	0.58	0.552	0.596	0.576	0.596	0.598	0.618	0.571	0.568	0.556	0.589	0.58	0.604	0.531	0.564	0.547	0.548	0.52	0.565	0.563	0.575	0.55	0.586	0.555	0.566	0.546	0.582	0.564	0.577
1 day, 5:30:00	30.6	0.582	0.599	0.559	0.561	0.567	0.59	0.558	0.576	0.551	0.59	0.546	0.545	0.527	0.545	0.541	0.522	0.575	0.603	0.581	0.58	0.558	0.596	0.576	0.598	0.594	0.617	0.569	0.568	0.563	0.599	0.58	0.601	0.534	0.562	0.547	0.549	0.531	0.566	0.565	0.578	0.552	0.584	0.556	0.566	0.546	0.58	0.566	0.579
1 day, 6:00:00	30.5	0.584	0.597	0.559	0.56	0.567	0.588	0.56	0.581	0.549	0.589	0.548	0.547	0.53	0.547	0.542	0.522	0.577	0.604	0.581	0.58	0.56	0.595	0.576	0.597	0.589	0.616	0.57	0.569	0.569	0.603	0.583	0.602	0.524	0.56	0.547	0.55	0.533	0.567	0.566	0.581	0.55	0.582	0.558	0.567	0.546	0.583	0.567	0.58

## Sheet: Fig S2 
Asmt In vivo kinetic activity
	actvity mg melatonin/g dry weight
time, h	A258E	G260D	T272A	wild type	A258E, SD	G260D, SD	T272A, SD	wild type, SD
3	24.23	18.09	20.42	9.87	1.16	0.19	0.23	0.01
4	25.73	18.41	19.71	10.29	0.4	0.14	1.18	0.2
5	26.97	13.44	19.84	10.9	1.47	2.31	2.02	0.65
6	27.26	15.77	20.89	10.64	2.43	1.62	0.82	0.77
Aanat In vivo kinetic activity
	actvity mg AcHT/g dry weight
time, h	wild type	D63G	wild type, SD	D63G,SD
3	12.97	27.37	2.4	0.63
4	13.02	28.35	0.44	0.42
5	14.46	28.79	0.25	0.28
6	18.31	33.13	0.54	0.77
